# Supplementary material for: A novel lncRNA PTTG3P/miR-132/212-3p/FoxM1 feedback loop facilitates tumorigenesis and metastasis of pancreatic cancer
Source: Cell Death Discov. 2020 Nov 30;6:136. doi: 10.1038/s41420-020-00360-5 (PMC7705684; doi:10.1038/s41420-020-00360-5)
Supplement: Supplementary file 8 — STable 4 [file 41420_2020_360_MOESM8_ESM.xlsx]

## Sheet: TargetScan7
Supplementary Table 4. miRNAs targeting FoxM1 predicted by Targetscan
miRNA	Position in the UTR	seed match	context++ score	context++ score percentile	weighted context++ score	conserved branch length	Pct
hsa-miR-877-5p	361-368	8mer	-0.45	99	-0.44	3.248	N/A
hsa-miR-873-5p.2	624-631	8mer	-0.25	95	-0.25	2.317	N/A
hsa-miR-361-5p	750-757	8mer	-0.13	79	-0.13	2.204	N/A
hsa-miR-320a	862-868	7mer-m8	-0.02	48	-0.02	3.131	N/A
hsa-miR-320b	862-868	7mer-m8	-0.02	48	-0.02	3.131	N/A
hsa-miR-320d	862-868	7mer-m8	-0.02	48	-0.02	3.131	N/A
hsa-miR-320c	862-868	7mer-m8	-0.02	48	-0.02	3.131	N/A
hsa-miR-4429	862-868	7mer-m8	-0.02	48	-0.02	3.131	N/A
hsa-miR-3663-3p	19-25	7mer-1A	-0.14	78	-0.14	0	N/A
hsa-miR-4520-3p	28-34	7mer-m8	-0.18	88	-0.18	0	N/A
hsa-miR-3138	29-35	7mer-m8	-0.17	69	-0.17	0	N/A
hsa-miR-8071	30-37	8mer	-0.44	98	-0.44	0	N/A
hsa-miR-3165	31-37	7mer-1A	-0.16	86	-0.16	0	N/A
hsa-miR-6880-5p	31-37	7mer-1A	-0.13	68	-0.13	0	N/A
hsa-miR-1247-3p	38-44	7mer-m8	-0.25	87	-0.25	0	N/A
hsa-miR-371b-3p	42-48	7mer-m8	-0.2	85	-0.2	0	N/A
hsa-miR-1909-5p	43-49	7mer-m8	-0.21	88	-0.21	0	N/A
hsa-miR-504-3p	44-51	8mer	-0.21	91	-0.21	0	N/A
hsa-miR-122-5p	45-51	7mer-1A	-0.14	87	-0.14	0.021	< 0.1
hsa-miR-4309	46-52	7mer-1A	-0.05	69	-0.05	0	N/A
hsa-miR-3198	46-52	7mer-1A	-0.01	59	-0.01	0	N/A
hsa-miR-432-5p	47-53	7mer-m8	-0.1	75	-0.1	0.021	N/A
hsa-miR-6823-3p	52-58	7mer-1A	-0.12	75	-0.12	0.075	N/A
hsa-miR-2114-3p	52-58	7mer-1A	-0.13	75	-0.13	0.075	N/A
hsa-miR-1199-5p	53-59	7mer-m8	-0.21	92	-0.21	0.411	N/A
hsa-miR-6751-3p	53-59	7mer-m8	-0.2	90	-0.2	0.411	N/A
hsa-miR-4664-5p	61-68	8mer	-0.41	98	-0.41	0.072	N/A
hsa-miR-342-5p	61-68	8mer	-0.43	98	-0.43	0.072	N/A
hsa-miR-6812-5p	62-69	8mer	-0.42	98	-0.42	0	N/A
hsa-miR-6737-5p	62-69	8mer	-0.42	98	-0.42	0	N/A
hsa-miR-6819-5p	62-69	8mer	-0.42	98	-0.42	0	N/A
hsa-miR-6747-5p	62-68	7mer-1A	-0.18	85	-0.18	0	N/A
hsa-miR-4651	62-68	7mer-1A	-0.25	80	-0.25	0	N/A
hsa-miR-608	62-68	7mer-1A	-0.23	74	-0.23	0	N/A
hsa-miR-3170	63-69	7mer-1A	-0.15	80	-0.15	0	N/A
hsa-miR-6855-5p	63-69	7mer-1A	-0.1	70	-0.1	0	N/A
hsa-miR-5572	63-69	7mer-m8	-0.02	39	-0.02	0	N/A
hsa-miR-3188	68-74	7mer-m8	-0.09	82	-0.09	0	N/A
hsa-miR-6847-5p	71-77	7mer-1A	-0.21	93	-0.21	0	N/A
hsa-miR-4257	71-77	7mer-1A	-0.09	84	-0.09	0	N/A
hsa-miR-6852-3p	80-86	7mer-1A	-0.11	67	-0.11	0	N/A
hsa-miR-3909	80-86	7mer-1A	-0.06	48	-0.06	0	N/A
hsa-miR-6876-3p	83-89	7mer-1A	-0.06	45	-0.06	0.021	N/A
hsa-miR-626	83-89	7mer-1A	-0.03	29	-0.03	0.021	N/A
hsa-miR-6893-3p	85-91	7mer-m8	-0.14	79	-0.14	2.726	N/A
hsa-miR-370-3p	85-91	7mer-m8	-0.05	68	-0.05	2.726	N/A
hsa-miR-6894-3p	87-93	7mer-m8	-0.21	93	-0.21	0.072	N/A
hsa-miR-4763-5p	87-93	7mer-1A	-0.17	72	-0.17	0	N/A
hsa-miR-6747-3p	89-95	7mer-m8	-0.05	60	-0.05	0	N/A
hsa-miR-6752-3p	90-97	8mer	-0.31	95	-0.31	0	N/A
hsa-miR-2114-5p	93-99	7mer-m8	-0.08	72	-0.08	0	N/A
hsa-miR-132-3p	96-102	7mer-m8	-0.02	60	-0.02	0.192	< 0.1
hsa-miR-212-3p	96-102	7mer-m8	-0.02	60	-0.02	0.192	< 0.1
hsa-miR-4773	98-104	7mer-m8	-0.02	52	-0.02	0	N/A
hsa-miR-589-3p	99-105	7mer-m8	-0.02	30	-0.02	0	N/A
hsa-miR-4468	102-108	7mer-m8	-0.1	70	-0.1	0	N/A
hsa-miR-6081	103-109	7mer-m8	-0.21	85	-0.21	0	N/A
hsa-miR-4689	106-112	7mer-m8	-0.17	87	-0.17	0	N/A
hsa-miR-6858-5p	106-112	7mer-m8	-0.11	85	-0.11	0	N/A
hsa-miR-3150b-3p	106-112	7mer-1A	-0.13	78	-0.13	0	N/A
hsa-miR-4784	106-112	7mer-1A	-0.12	75	-0.12	0	N/A
hsa-miR-4633-3p	113-119	7mer-m8	-0.16	81	-0.16	0	N/A
hsa-miR-6500-5p	113-119	7mer-m8	-0.14	77	-0.14	0	N/A
hsa-miR-920	114-120	7mer-m8	-0.19	89	-0.19	0.021	N/A
hsa-miR-5591-5p	114-120	7mer-m8	-0.2	84	-0.2	0.021	N/A
hsa-miR-6726-5p	114-120	7mer-m8	-0.2	84	-0.2	0.021	N/A
hsa-miR-4300	114-120	7mer-m8	-0.18	83	-0.18	0.021	N/A
hsa-miR-4270	116-122	7mer-m8	-0.11	77	-0.11	0	N/A
hsa-miR-4441	116-122	7mer-m8	-0.07	66	-0.07	0	N/A
hsa-miR-6754-5p	116-122	7mer-m8	-0.07	66	-0.07	0	N/A
hsa-miR-8073	117-128	non-canonical	N/A	N/A	N/A	0	N/A
hsa-miR-8073	117-128	non-canonical	N/A	N/A	N/A	0	N/A
hsa-miR-6510-5p	118-124	7mer-m8	-0.2	91	-0.2	0	N/A
hsa-miR-3619-5p	119-125	7mer-m8	-0.1	81	-0.1	0.021	N/A
hsa-miR-214-3p	119-125	7mer-m8	-0.08	75	-0.08	0.021	N/A
hsa-miR-761	119-125	7mer-m8	-0.03	70	-0.03	0.021	N/A
hsa-miR-4514	123-130	8mer	-0.27	97	-0.27	0	N/A
hsa-miR-4692	123-130	8mer	-0.25	96	-0.25	0	N/A
hsa-miR-4742-5p	124-130	7mer-1A	-0.19	93	-0.19	0.021	N/A
hsa-miR-6715b-5p	124-130	7mer-1A	-0.04	70	-0.04	0	N/A
hsa-miR-4269	124-130	7mer-1A	-0.01	62	-0.01	0	N/A
hsa-miR-34a-3p	127-133	7mer-1A	-0.01	45	-0.01	0	N/A
hsa-miR-153-3p	132-138	7mer-1A	-0.1	73	-0.1	0.19	< 0.1
hsa-miR-448	132-138	7mer-1A	-0.08	73	-0.08	0.19	N/A
hsa-miR-3680-3p	133-140	8mer	-0.18	94	-0.18	0	N/A
hsa-miR-557	134-140	7mer-1A	-0.04	87	-0.04	0.021	N/A
hsa-miR-450b-5p	134-140	7mer-1A	-0.1	83	-0.1	0	N/A
hsa-miR-507	134-140	7mer-1A	-0.04	78	-0.04	0.021	N/A
hsa-miR-5003-3p	137-143	7mer-1A	-0.01	46	-0.01	0	N/A
hsa-miR-5089-3p	140-146	7mer-m8	-0.19	84	-0.19	0	N/A
hsa-miR-5002-3p	144-150	7mer-1A	-0.11	69	-0.11	0	N/A
hsa-miR-134-5p	145-152	8mer	-0.24	92	-0.24	0.85	N/A
hsa-miR-3118	145-152	8mer	-0.24	91	-0.24	0.85	N/A
hsa-miR-6820-3p	146-152	7mer-1A	-0.06	59	-0.06	0	N/A
hsa-miR-3164	146-152	7mer-1A	-0.02	34	-0.02	0	N/A
hsa-miR-4455	149-155	7mer-m8	-0.21	76	-0.21	0	N/A
hsa-miR-6069	154-161	8mer	-0.36	97	-0.36	0	N/A
hsa-miR-5693	158-164	7mer-m8	-0.16	94	-0.16	0	N/A
hsa-miR-4519	160-166	7mer-m8	-0.1	72	-0.1	0	N/A
hsa-miR-4530	162-168	7mer-m8	-0.1	78	-0.1	0	N/A
hsa-miR-7977	164-170	7mer-m8	-0.07	72	-0.07	0	N/A
hsa-miR-624-3p	170-176	7mer-m8	-0.02	40	-0.02	0.021	N/A
hsa-miR-4457	171-177	7mer-m8	-0.07	72	-0.07	0	N/A
hsa-miR-4731-3p	172-178	7mer-m8	-0.02	59	-0.02	0	N/A
hsa-miR-4801	172-178	7mer-m8	-0.02	54	-0.02	0	N/A
hsa-miR-2110	178-185	8mer	-0.19	90	-0.19	0	N/A
hsa-miR-4271	178-184	7mer-1A	-0.14	81	-0.14	0	N/A
hsa-miR-4725-3p	178-184	7mer-1A	-0.12	66	-0.12	0	N/A
hsa-miR-6780b-5p	178-184	7mer-1A	-0.12	65	-0.12	0	N/A
hsa-miR-6857-5p	179-185	7mer-1A	-0.2	93	-0.2	0	N/A
hsa-miR-6810-5p	179-185	7mer-1A	-0.23	93	-0.23	0	N/A
hsa-miR-3150a-3p	179-185	7mer-1A	-0.14	77	-0.14	0.072	N/A
hsa-miR-6763-5p	179-185	7mer-1A	-0.14	75	-0.14	0.072	N/A
hsa-miR-450a-2-3p	179-185	7mer-m8	-0.11	60	-0.11	0.072	N/A
hsa-miR-635	181-187	7mer-1A	-0.08	72	-0.08	0	N/A
hsa-miR-6774-5p	181-187	7mer-1A	-0.06	68	-0.06	0	N/A
hsa-miR-3125	196-202	7mer-m8	-0.08	72	-0.08	0	N/A
hsa-miR-6859-5p	196-202	7mer-m8	-0.04	70	-0.04	0	N/A
hsa-miR-3916	196-202	7mer-m8	-0.07	67	-0.07	0	N/A
hsa-miR-6847-5p	197-203	7mer-m8	-0.19	92	-0.19	0	N/A
hsa-miR-2467-3p	198-204	7mer-m8	-0.23	93	-0.23	0	N/A
hsa-miR-922	200-206	7mer-m8	-0.05	80	-0.05	0.075	N/A
hsa-miR-7845-5p	205-211	7mer-m8	-0.11	69	-0.11	0	N/A
hsa-miR-211-3p	206-212	7mer-m8	-0.12	91	-0.12	0	N/A
hsa-miR-4763-3p	208-215	8mer	-0.31	96	-0.31	0	N/A
hsa-miR-1207-5p	208-215	8mer	-0.31	96	-0.31	0	N/A
hsa-miR-7150	209-215	7mer-m8	-0.16	82	-0.16	0	N/A
hsa-miR-4736	209-215	7mer-1A	-0.08	74	-0.08	0	N/A
hsa-miR-6868-5p	210-216	7mer-m8	-0.08	67	-0.08	0	N/A
hsa-miR-8073	211-218	8mer	-0.22	94	-0.22	0	N/A
hsa-miR-221-5p	211-218	8mer	-0.2	91	-0.2	0	N/A
hsa-miR-6736-3p	216-223	8mer	-0.22	93	-0.22	0	N/A
hsa-miR-1260b	226-233	8mer	-0.34	96	-0.34	0.349	N/A
hsa-miR-1260a	226-233	8mer	-0.34	96	-0.34	0.349	N/A
hsa-miR-1224-3p	226-232	7mer-1A	-0.17	90	-0.17	0.075	N/A
hsa-miR-188-3p	227-233	7mer-1A	-0.15	78	-0.15	0	N/A
hsa-miR-3156-3p	227-233	7mer-1A	-0.11	76	-0.11	0	N/A
hsa-miR-642b-5p	229-235	7mer-1A	-0.1	74	-0.1	0	N/A
hsa-miR-4317	241-247	7mer-m8	-0.29	94	-0.29	0	N/A
hsa-miR-197-3p	246-252	7mer-1A	-0.09	77	-0.09	0.075	N/A
hsa-miR-5096	247-254	8mer	-0.17	97	-0.17	0	N/A
hsa-miR-627-3p	250-256	7mer-1A	-0.01	24	-0.01	0	N/A
hsa-miR-4753-3p	252-258	7mer-m8	-0.12	89	-0.12	0	N/A
hsa-miR-130b-5p	252-258	7mer-1A	-0.08	81	-0.08	0.072	N/A
hsa-miR-216b-5p	254-261	8mer	-0.24	96	-0.24	0.88	< 0.1
hsa-miR-216a-5p	255-261	7mer-1A	-0.12	85	-0.12	0.88	< 0.1
hsa-miR-23b-5p	262-268	7mer-m8	-0.28	92	-0.28	0	N/A
hsa-miR-23a-5p	262-268	7mer-m8	-0.2	91	-0.2	0	N/A
hsa-miR-7109-5p	266-272	7mer-m8	-0.21	83	-0.21	0	N/A
hsa-miR-6795-5p	266-272	7mer-1A	-0.25	71	-0.25	0	N/A
hsa-miR-6887-5p	266-272	7mer-1A	-0.23	68	-0.23	0	N/A
hsa-miR-328-5p	266-272	7mer-1A	-0.12	59	-0.12	0	N/A
hsa-miR-6885-5p	266-272	7mer-1A	-0.16	59	-0.16	0	N/A
hsa-miR-637	267-273	7mer-m8	-0.16	81	-0.16	0	N/A
hsa-miR-4731-5p	268-274	7mer-m8	-0.14	81	-0.14	0	N/A
hsa-miR-5787	269-275	7mer-m8	-0.19	91	-0.19	0	N/A
hsa-miR-4505	269-275	7mer-m8	-0.24	90	-0.24	0	N/A
hsa-miR-4438	272-278	7mer-m8	-0.09	76	-0.09	0	N/A
hsa-miR-4261	276-283	8mer	-0.11	77	-0.11	0	N/A
hsa-miR-3688-3p	278-284	7mer-m8	-0.03	53	-0.03	0	N/A
hsa-miR-3123	283-289	7mer-m8	-0.02	58	-0.02	0	N/A
hsa-miR-3919	284-290	7mer-m8	-0.02	44	-0.02	0	N/A
hsa-miR-6721-5p	288-294	7mer-1A	-0.21	85	-0.21	0	N/A
hsa-miR-5189-5p	289-295	7mer-m8	-0.15	87	-0.15	0.021	N/A
hsa-miR-3187-5p	289-295	7mer-m8	-0.14	82	-0.14	0.021	N/A
hsa-miR-6860	289-295	7mer-m8	-0.13	81	-0.13	0.021	N/A
hsa-miR-1285-3p	289-295	7mer-m8	-0.13	80	-0.13	0.021	N/A
hsa-miR-612	289-295	7mer-m8	-0.06	74	-0.06	0.021	N/A
hsa-miR-5589-5p	291-297	7mer-1A	-0.05	79	-0.05	0	N/A
hsa-miR-4731-5p	291-297	7mer-1A	-0.11	75	-0.11	0	N/A
hsa-miR-3692-5p	292-298	7mer-m8	-0.2	92	-0.2	0	N/A
hsa-miR-873-3p	296-302	7mer-m8	-0.1	82	-0.1	0	N/A
hsa-miR-548ag	303-309	7mer-m8	-0.02	20	-0.02	0	N/A
hsa-miR-548ba	303-309	7mer-m8	-0.02	19	-0.02	0	N/A
hsa-miR-548ai	303-309	7mer-m8	-0.02	19	-0.02	0	N/A
hsa-miR-570-5p	303-309	7mer-m8	-0.02	19	-0.02	0	N/A
hsa-miR-5196-5p	306-312	7mer-m8	-0.25	92	-0.25	0	N/A
hsa-miR-4747-5p	306-312	7mer-m8	-0.22	90	-0.22	0	N/A
hsa-miR-9500	307-313	7mer-m8	-0.16	88	-0.16	0.31	N/A
hsa-miR-211-3p	309-315	7mer-1A	-0.1	88	-0.1	0	N/A
hsa-miR-6754-5p	309-315	7mer-1A	-0.16	86	-0.16	0	N/A
hsa-miR-4270	309-315	7mer-1A	-0.15	84	-0.15	0	N/A
hsa-miR-4441	309-315	7mer-1A	-0.14	82	-0.14	0	N/A
hsa-miR-4772-5p	311-317	7mer-m8	-0.26	92	-0.26	0	N/A
hsa-miR-383-5p.2	312-318	7mer-m8	-0.17	91	-0.17	0.201	< 0.1
hsa-miR-518a-5p	317-323	7mer-m8	-0.02	54	-0.02	0.021	N/A
hsa-miR-527	317-323	7mer-m8	-0.02	54	-0.02	0.021	N/A
hsa-miR-3620-3p	322-328	7mer-m8	-0.05	62	-0.05	0	N/A
hsa-miR-602	331-337	7mer-1A	-0.2	84	-0.2	0	N/A
hsa-miR-4699-3p	335-341	7mer-1A	-0.01	32	-0.01	0	N/A
hsa-miR-4531	349-356	8mer	-0.42	99	-0.42	0	N/A
hsa-miR-4434	349-355	7mer-1A	-0.18	91	-0.18	0	N/A
hsa-miR-4516	349-355	7mer-1A	-0.08	86	-0.08	0	N/A
hsa-miR-5703	349-355	7mer-1A	-0.13	83	-0.13	0	N/A
hsa-miR-620	350-356	7mer-1A	-0.25	96	-0.25	0	N/A
hsa-miR-1270	350-356	7mer-1A	-0.18	92	-0.18	0	N/A
hsa-miR-3679-5p	359-365	7mer-m8	-0.33	97	-0.33	0.349	N/A
hsa-miR-1185-5p	359-365	7mer-m8	-0.34	97	-0.34	0.349	N/A
hsa-miR-3125	361-367	7mer-1A	-0.28	98	-0.28	0	N/A
hsa-miR-3916	361-367	7mer-1A	-0.26	97	-0.26	0	N/A
hsa-miR-6859-5p	361-367	7mer-1A	-0.18	96	-0.18	0	N/A
hsa-miR-6866-5p	362-368	7mer-1A	-0.2	86	-0.2	0	N/A
hsa-miR-374a-5p	368-374	7mer-1A	-0.1	92	-0.1	3.015	N/A
hsa-miR-374b-5p	368-374	7mer-1A	-0.08	87	-0.08	3.015	N/A
hsa-miR-4729	371-377	7mer-m8	-0.1	92	-0.1	0	N/A
hsa-miR-100-3p	379-385	7mer-1A	-0.23	96	-0.23	0	N/A
hsa-miR-651-3p	386-393	8mer	-0.15	95	-0.15	0	N/A
hsa-miR-4521	388-395	8mer	-0.33	98	-0.33	0	N/A
hsa-miR-580-5p	395-401	7mer-1A	-0.03	69	-0.03	0	N/A
hsa-miR-1261	399-405	7mer-m8	-0.13	76	-0.13	0	N/A
hsa-miR-5706	401-407	7mer-m8	-0.18	91	-0.18	0	N/A
hsa-miR-378j	401-407	7mer-1A	-0.19	91	-0.19	0.654	N/A
hsa-miR-4782-5p	401-407	7mer-m8	-0.17	90	-0.16	0	N/A
hsa-miR-6839-5p	401-407	7mer-1A	-0.17	89	-0.17	0.654	N/A
hsa-miR-518c-5p	402-409	8mer	-0.31	98	-0.31	0	N/A
hsa-miR-3191-5p	403-409	7mer-m8	-0.2	93	-0.19	0	N/A
hsa-miR-6764-3p	403-409	7mer-1A	-0.13	89	-0.13	0	N/A
hsa-miR-326	403-409	7mer-1A	-0.17	89	-0.17	0.911	N/A
hsa-miR-330-5p	403-409	7mer-1A	-0.16	88	-0.16	0.911	N/A
hsa-miR-6824-3p	403-409	7mer-1A	-0.11	86	-0.11	0	N/A
hsa-miR-593-3p	404-410	7mer-m8	-0.16	87	-0.16	0.075	N/A
hsa-miR-34c-5p	409-415	7mer-1A	-0.22	80	-0.22	2.69	0.31
hsa-miR-449b-5p	409-415	7mer-1A	-0.22	80	-0.22	2.69	0.31
hsa-miR-449a	409-415	7mer-1A	-0.2	77	-0.19	2.69	0.31
hsa-miR-34a-5p	409-415	7mer-1A	-0.18	75	-0.18	2.69	0.31
hsa-miR-548au-3p	409-415	7mer-1A	-0.11	75	-0.11	0	N/A
hsa-miR-6868-5p	410-417	8mer	-0.39	98	-0.38	0	N/A
hsa-miR-5588-5p	411-417	7mer-1A	-0.14	86	-0.14	0	N/A
hsa-miR-4720-5p	411-417	7mer-1A	-0.12	84	-0.12	0	N/A
hsa-miR-3128	411-417	7mer-1A	-0.13	82	-0.12	0	N/A
hsa-miR-4799-3p	411-417	7mer-1A	-0.11	82	-0.11	0	N/A
hsa-miR-1237-3p	414-420	7mer-m8	-0.09	77	-0.09	0.021	N/A
hsa-miR-1224-3p	418-424	7mer-m8	-0.16	88	-0.16	0.075	N/A
hsa-miR-4793-5p	426-432	7mer-1A	-0.12	81	-0.12	0	N/A
hsa-miR-5196-3p	426-432	7mer-1A	-0.05	68	-0.05	0	N/A
hsa-miR-4726-3p	432-438	7mer-m8	-0.09	83	-0.09	0	N/A
hsa-miR-6771-3p	436-442	7mer-m8	-0.17	89	-0.17	0	N/A
hsa-miR-653-5p	439-445	7mer-1A	-0.09	82	-0.09	0.108	N/A
hsa-miR-510-3p	439-445	7mer-m8	-0.02	73	-0.02	0	N/A
hsa-miR-6830-5p	456-462	7mer-m8	-0.02	24	-0.02	0	N/A
hsa-miR-548e-5p	461-468	8mer	-0.03	67	-0.03	0	N/A
hsa-miR-1323	468-475	8mer	-0.11	93	-0.11	0.021	N/A
hsa-miR-548o-3p	468-475	8mer	-0.1	91	-0.1	0.021	N/A
hsa-miR-5088-3p	477-484	8mer	-0.27	96	-0.27	0	N/A
hsa-miR-623	479-485	7mer-1A	-0.12	80	-0.12	0	N/A
hsa-miR-5006-3p	479-485	7mer-m8	-0.04	67	-0.04	0	N/A
hsa-miR-204-5p	479-485	7mer-1A	-0.04	61	-0.04	0.434	< 0.1
hsa-miR-211-5p	479-485	7mer-1A	-0.04	61	-0.04	0.434	< 0.1
hsa-miR-4755-5p	479-485	7mer-m8	-0.02	46	-0.02	0	N/A
hsa-miR-657	487-493	7mer-1A	-0.11	85	-0.11	0.021	N/A
hsa-miR-3665	487-493	7mer-1A	-0.01	15	-0.01	0	N/A
hsa-miR-1205	488-494	7mer-m8	-0.14	89	-0.14	0.021	N/A
hsa-miR-4418	489-495	7mer-m8	-0.02	52	-0.02	0.415	N/A
hsa-miR-509-5p	489-495	7mer-m8	-0.02	51	-0.02	0.415	N/A
hsa-miR-509-3-5p	489-495	7mer-m8	-0.02	51	-0.02	0.415	N/A
hsa-miR-1973	495-501	7mer-m8	-0.27	84	-0.27	0	N/A
hsa-miR-1537-3p	498-504	7mer-m8	-0.16	73	-0.16	0	N/A
hsa-miR-7-5p	504-510	7mer-1A	-0.01	39	-0.01	2.176	0.1
hsa-miR-6077	504-510	7mer-1A	-0.01	38	-0.01	0	N/A
hsa-miR-3116	507-513	7mer-m8	-0.08	74	-0.08	0.021	N/A
hsa-miR-1254	507-513	7mer-m8	-0.07	66	-0.07	0.021	N/A
hsa-miR-4777-3p	514-520	7mer-m8	-0.02	7	-0.02	0	N/A
hsa-miR-548b-3p	532-538	7mer-m8	-0.02	62	-0.02	0.021	N/A
hsa-miR-3185	534-540	7mer-1A	-0.01	35	-0.01	0	N/A
hsa-miR-6499-3p	539-545	7mer-1A	-0.01	23	-0.01	0	N/A
hsa-miR-17-3p	540-546	7mer-m8	-0.02	48	-0.02	0.075	N/A
hsa-miR-6752-3p	543-549	7mer-1A	-0.01	27	-0.01	0	N/A
hsa-miR-6861-5p	549-555	7mer-1A	-0.08	70	-0.08	0	N/A
hsa-miR-6776-5p	549-555	7mer-1A	-0.02	45	-0.02	0	N/A
hsa-miR-1231	551-558	8mer	-0.03	64	-0.03	0	N/A
hsa-miR-632	552-558	7mer-1A	-0.01	48	-0.01	0.072	N/A
hsa-miR-4288	552-558	7mer-1A	-0.01	38	-0.01	0.072	N/A
hsa-miR-6500-3p	555-561	7mer-m8	-0.02	44	-0.02	0	N/A
hsa-miR-4436b-5p	557-563	7mer-m8	-0.02	49	-0.02	0	N/A
hsa-miR-31-5p	568-574	7mer-1A	-0.1	62	-0.1	1.31	< 0.1
hsa-miR-6809-5p	568-574	7mer-1A	-0.06	52	-0.05	0	N/A
hsa-miR-3128	569-576	8mer	-0.09	76	-0.09	0	N/A
hsa-miR-5588-5p	570-576	7mer-1A	-0.1	80	-0.1	0	N/A
hsa-miR-4799-3p	570-576	7mer-1A	-0.09	77	-0.09	0	N/A
hsa-miR-4720-5p	570-576	7mer-1A	-0.09	77	-0.09	0	N/A
hsa-miR-6868-5p	570-576	7mer-1A	-0.1	71	-0.1	0	N/A
hsa-miR-514a-5p	572-578	7mer-m8	-0.09	78	-0.09	0.072	N/A
hsa-miR-4522	573-579	7mer-m8	-0.09	63	-0.09	0	N/A
hsa-miR-4688	585-591	7mer-m8	-0.27	92	-0.26	0	N/A
hsa-miR-6743-5p	585-591	7mer-m8	-0.2	85	-0.2	0	N/A
hsa-miR-3184-5p	586-592	7mer-m8	-0.31	93	-0.3	1.39	N/A
hsa-miR-423-5p	586-592	7mer-m8	-0.28	92	-0.28	1.39	N/A
hsa-miR-6785-5p	588-594	7mer-m8	-0.16	82	-0.15	0	N/A
hsa-miR-4728-5p	588-594	7mer-m8	-0.17	82	-0.16	0	N/A
hsa-miR-6883-5p	588-594	7mer-m8	-0.15	80	-0.14	0	N/A
hsa-miR-149-3p	588-594	7mer-m8	-0.16	80	-0.15	0	N/A
hsa-miR-4756-5p	589-595	7mer-m8	-0.13	76	-0.13	0.072	N/A
hsa-miR-4739	589-595	7mer-m8	-0.13	74	-0.13	0.072	N/A
hsa-miR-1321	589-595	7mer-m8	-0.11	70	-0.11	0.072	N/A
hsa-miR-4270	590-596	7mer-m8	-0.1	75	-0.1	0	N/A
hsa-miR-6754-5p	590-596	7mer-m8	-0.09	72	-0.09	0	N/A
hsa-miR-4441	590-596	7mer-m8	-0.05	59	-0.05	0	N/A
hsa-miR-4763-3p	592-599	8mer	-0.29	95	-0.29	0	N/A
hsa-miR-1207-5p	592-599	8mer	-0.28	94	-0.28	0	N/A
hsa-miR-4736	593-599	7mer-1A	-0.13	86	-0.13	0	N/A
hsa-miR-7150	593-599	7mer-m8	-0.17	83	-0.17	0	N/A
hsa-miR-6815-5p	596-602	7mer-m8	-0.28	95	-0.28	0	N/A
hsa-miR-6865-5p	596-602	7mer-m8	-0.29	95	-0.29	0	N/A
hsa-miR-6134	597-603	7mer-m8	-0.12	67	-0.12	0.021	N/A
hsa-miR-6851-5p	598-604	7mer-m8	-0.17	76	-0.16	0	N/A
hsa-miR-3689d	598-604	7mer-m8	-0.03	46	-0.03	0	N/A
hsa-miR-6799-5p	599-605	7mer-m8	-0.14	94	-0.14	0	N/A
hsa-miR-6825-5p	600-606	7mer-m8	-0.27	84	-0.26	0	N/A
hsa-miR-6777-5p	601-607	7mer-m8	-0.34	87	-0.34	0	N/A
hsa-miR-6889-5p	601-607	7mer-m8	-0.32	84	-0.31	0	N/A
hsa-miR-602	604-610	7mer-m8	-0.24	89	-0.24	0.021	N/A
hsa-miR-4261	608-615	8mer	-0.08	68	-0.08	0	N/A
hsa-miR-3978	610-616	7mer-1A	-0.01	49	-0.01	0	N/A
hsa-miR-890	612-618	7mer-m8	-0.13	83	-0.13	0.021	N/A
hsa-miR-320a	619-625	7mer-m8	-0.07	80	-0.07	2.15	N/A
hsa-miR-4429	619-625	7mer-m8	-0.07	80	-0.07	2.15	N/A
hsa-miR-320d	619-625	7mer-m8	-0.07	80	-0.07	2.15	N/A
hsa-miR-320c	619-625	7mer-m8	-0.07	80	-0.07	2.15	N/A
hsa-miR-320b	619-625	7mer-m8	-0.07	79	-0.07	2.15	N/A
hsa-miR-1286	625-631	7mer-1A	-0.12	85	-0.12	0.021	N/A
hsa-miR-4722-5p	625-631	7mer-1A	-0.09	76	-0.09	0	N/A
hsa-miR-6811-5p	626-632	7mer-1A	-0.12	79	-0.12	0	N/A
hsa-miR-6511b-5p	626-632	7mer-1A	-0.11	79	-0.11	0	N/A
hsa-miR-4778-3p	631-637	7mer-1A	-0.01	32	-0.01	0	N/A
hsa-miR-4659a-3p	632-639	8mer	-0.06	73	-0.06	0	N/A
hsa-miR-4659b-3p	632-639	8mer	-0.06	73	-0.06	0	N/A
hsa-miR-6875-3p	633-639	7mer-1A	-0.07	77	-0.07	0	N/A
hsa-miR-876-5p	636-642	7mer-m8	-0.19	92	-0.19	2.335	N/A
hsa-miR-3167	636-642	7mer-m8	-0.16	89	-0.16	2.335	N/A
hsa-miR-552-5p	644-651	8mer	-0.08	94	-0.08	0	N/A
hsa-miR-8087	652-658	7mer-m8	-0.11	93	-0.11	0	N/A
hsa-miR-548u	653-659	7mer-m8	-0.15	93	-0.14	0	N/A
hsa-miR-7161-5p	653-659	7mer-m8	-0.13	92	-0.13	0	N/A
hsa-miR-323b-3p	661-667	7mer-m8	-0.19	93	-0.19	0.072	N/A
hsa-miR-1180-5p	665-671	7mer-1A	-0.11	84	-0.11	0.072	N/A
hsa-miR-7114-3p	665-671	7mer-1A	-0.14	81	-0.14	0.072	N/A
hsa-miR-4750-3p	666-672	7mer-m8	-0.23	93	-0.23	0	N/A
hsa-miR-378a-5p	668-674	7mer-m8	-0.1	85	-0.09	0	N/A
hsa-miR-3653-5p	669-675	7mer-m8	-0.05	71	-0.05	0	N/A
hsa-miR-4272	675-681	7mer-m8	-0.07	88	-0.07	0	N/A
hsa-miR-1224-3p	686-692	7mer-1A	-0.19	92	-0.19	0.075	N/A
hsa-miR-1260a	686-692	7mer-m8	-0.2	87	-0.2	0.075	N/A
hsa-miR-1260b	686-692	7mer-m8	-0.2	87	-0.2	0.075	N/A
hsa-miR-532-3p	687-693	7mer-m8	-0.21	95	-0.21	0.818	N/A
hsa-miR-6749-3p	689-695	7mer-m8	-0.26	91	-0.26	0	N/A
hsa-miR-5196-3p	691-697	7mer-m8	-0.17	89	-0.16	0	N/A
hsa-miR-7151-5p	694-700	7mer-m8	-0.05	79	-0.05	0	N/A
hsa-miR-324-5p	697-703	7mer-1A	-0.13	73	-0.13	1.849	N/A
hsa-miR-3977	706-712	7mer-m8	-0.02	39	-0.02	0	N/A
hsa-miR-6728-3p	709-715	7mer-m8	-0.1	82	-0.1	0	N/A
hsa-miR-612	722-729	8mer	-0.1	86	-0.1	0.021	N/A
hsa-miR-3187-5p	722-729	8mer	-0.15	85	-0.15	0.021	N/A
hsa-miR-6860	722-729	8mer	-0.15	84	-0.14	0.021	N/A
hsa-miR-5189-5p	722-729	8mer	-0.12	81	-0.12	0.021	N/A
hsa-miR-1285-3p	722-729	8mer	-0.13	80	-0.13	0.021	N/A
hsa-miR-4486	723-729	7mer-1A	-0.06	80	-0.06	0	N/A
hsa-miR-378g	723-729	7mer-1A	-0.09	79	-0.09	0	N/A
hsa-miR-1298-3p	724-730	7mer-m8	-0.07	62	-0.07	0.072	N/A
hsa-miR-494-3p	743-749	7mer-m8	-0.02	51	-0.02	1.593	N/A
hsa-miR-3919	747-754	8mer	-0.17	96	-0.16	0	N/A
hsa-miR-4756-3p	748-754	7mer-1A	-0.08	83	-0.07	0	N/A
hsa-miR-2115-3p	750-756	7mer-1A	-0.05	62	-0.05	0	N/A
hsa-miR-374a-3p	751-757	7mer-m8	-0.02	53	-0.02	0.072	N/A
hsa-miR-6810-5p	759-766	8mer	-0.7	99	-0.69	0	N/A
hsa-miR-3191-3p	759-765	7mer-1A	-0.25	92	-0.25	0	N/A
hsa-miR-3144-5p	759-765	7mer-1A	-0.26	89	-0.26	0	N/A
hsa-miR-4652-5p	759-765	7mer-1A	-0.21	84	-0.21	0	N/A
hsa-miR-6857-5p	760-766	7mer-1A	-0.22	94	-0.22	0	N/A
hsa-miR-2110	760-766	7mer-1A	-0.13	79	-0.13	0	N/A
hsa-miR-3150a-3p	760-766	7mer-1A	-0.15	79	-0.15	0	N/A
hsa-miR-450a-2-3p	760-766	7mer-m8	-0.16	73	-0.16	0	N/A
hsa-miR-6763-5p	760-766	7mer-1A	-0.13	73	-0.13	0	N/A
hsa-miR-509-3p	763-769	7mer-1A	-0.07	52	-0.07	0	N/A
hsa-miR-4774-5p	769-775	7mer-m8	-0.09	69	-0.09	0	N/A
hsa-miR-4308	772-778	7mer-1A	-0.15	87	-0.15	0.409	N/A
hsa-miR-4292	772-778	7mer-1A	-0.13	75	-0.13	0	N/A
hsa-miR-6791-5p	772-778	7mer-1A	-0.12	71	-0.12	0	N/A
hsa-miR-7113-3p	773-780	8mer	-0.33	98	-0.33	0	N/A
hsa-miR-4685-3p	774-780	7mer-1A	-0.02	51	-0.02	0	N/A
hsa-miR-4469	774-780	7mer-1A	-0.01	42	-0.01	0	N/A
hsa-miR-6867-3p	774-780	7mer-m8	-0.02	32	-0.02	0	N/A
hsa-miR-4287	774-780	7mer-1A	-0.01	32	-0.01	0	N/A
hsa-miR-4682	795-801	7mer-m8	-0.04	62	-0.04	0	N/A
hsa-miR-3622b-3p	798-804	7mer-m8	-0.11	86	-0.11	0	N/A
hsa-miR-3622a-3p	798-804	7mer-m8	-0.1	83	-0.1	0	N/A
hsa-miR-7109-3p	805-811	7mer-m8	-0.05	66	-0.05	0	N/A
hsa-miR-513c-5p	809-816	8mer	-0.03	68	-0.03	0.072	N/A
hsa-miR-514b-5p	809-816	8mer	-0.03	67	-0.03	0.072	N/A
hsa-miR-1234-3p	816-822	7mer-1A	-0.14	70	-0.14	0.021	N/A
hsa-miR-7107-5p	816-822	7mer-1A	-0.12	64	-0.12	0.021	N/A
hsa-miR-4665-3p	817-823	7mer-1A	-0.28	91	-0.27	0	N/A
hsa-miR-6851-3p	823-829	7mer-m8	-0.06	60	-0.06	0	N/A
hsa-miR-6798-5p	828-834	7mer-1A	-0.09	69	-0.09	0.072	N/A
hsa-miR-4736	834-840	7mer-m8	-0.14	86	-0.14	0	N/A
hsa-miR-6893-5p	835-841	7mer-m8	-0.13	85	-0.13	0.021	N/A
hsa-miR-6808-5p	835-841	7mer-m8	-0.12	83	-0.12	0.021	N/A
hsa-miR-940	835-841	7mer-m8	-0.1	80	-0.1	0.021	N/A
hsa-miR-4514	836-842	7mer-m8	-0.11	80	-0.11	0	N/A
hsa-miR-4692	836-842	7mer-m8	-0.08	75	-0.08	0	N/A
hsa-miR-4673	837-843	7mer-m8	-0.09	78	-0.09	0	N/A
hsa-miR-4645-5p	837-843	7mer-m8	-0.04	53	-0.03	0	N/A
hsa-miR-4755-3p	838-844	7mer-m8	-0.23	90	-0.23	0	N/A
hsa-miR-4786-3p	841-847	7mer-m8	-0.09	66	-0.09	0	N/A
hsa-miR-671-5p	842-848	7mer-m8	-0.22	90	-0.21	0.445	N/A
hsa-miR-651-3p	845-851	7mer-1A	-0.01	28	-0.01	0	N/A
hsa-miR-4521	846-852	7mer-m8	-0.02	34	-0.02	0	N/A
hsa-miR-4688	855-861	7mer-m8	-0.22	87	-0.22	0	N/A
hsa-miR-6743-5p	855-861	7mer-m8	-0.17	80	-0.17	0	N/A
hsa-miR-3184-5p	856-863	8mer	-0.4	97	-0.39	0.201	N/A
hsa-miR-423-5p	856-863	8mer	-0.41	97	-0.41	0.201	N/A
hsa-miR-6738-5p	857-863	7mer-1A	-0.12	76	-0.12	0	N/A
hsa-miR-6734-5p	857-863	7mer-m8	-0.15	75	-0.15	0	N/A
hsa-miR-5194	857-863	7mer-1A	-0.1	73	-0.1	0	N/A
hsa-miR-1914-3p	857-863	7mer-1A	-0.06	69	-0.06	0	N/A
hsa-miR-7160-5p	859-865	7mer-m8	-0.18	89	-0.17	0.273	N/A
hsa-miR-518a-5p	865-872	8mer	-0.06	78	-0.05	0.021	N/A
hsa-miR-527	865-872	8mer	-0.06	78	-0.05	0.021	N/A
hsa-miR-548aw	866-872	7mer-1A	-0.01	36	-0.01	0	N/A
hsa-miR-450b-5p	867-873	7mer-m8	-0.02	36	-0.02	0.072	N/A
hsa-miR-6822-3p	873-879	7mer-1A	-0.2	88	-0.19	0	N/A
hsa-miR-8057	873-879	7mer-m8	-0.07	84	-0.07	0	N/A
hsa-miR-760	873-879	7mer-1A	-0.11	64	-0.11	2.619	N/A
hsa-miR-3135a	881-887	7mer-m8	-0.14	64	-0.14	0	N/A
hsa-miR-1227-5p	885-891	7mer-m8	-0.23	93	-0.23	0.072	N/A
hsa-miR-128-2-5p	885-891	7mer-1A	-0.21	92	-0.21	0.072	N/A
hsa-miR-128-1-5p	885-891	7mer-1A	-0.27	92	-0.26	0.072	N/A
hsa-miR-6762-5p	885-891	7mer-1A	-0.22	79	-0.22	0.072	N/A
hsa-miR-6845-5p	885-891	7mer-1A	-0.2	76	-0.2	0.072	N/A
hsa-miR-4731-5p	887-893	7mer-m8	-0.12	77	-0.12	0	N/A
hsa-miR-1207-3p	889-896	8mer	-0.14	86	-0.13	0.021	N/A
hsa-miR-1228-3p	904-910	7mer-1A	-0.03	62	-0.03	0	N/A
hsa-miR-342-3p	905-911	7mer-m8	-0.04	72	-0.04	0.686	N/A
hsa-miR-4284	907-914	8mer	-0.16	93	-0.16	0	N/A
hsa-miR-24-3p	908-914	7mer-1A	-0.03	54	-0.02	1.971	< 0.1
hsa-miR-149-5p	909-915	7mer-m8	-0.12	84	-0.12	2.187	N/A
hsa-miR-5580-5p	910-916	7mer-m8	-0.15	76	-0.15	0	N/A
hsa-miR-320e	912-918	7mer-m8	-0.07	70	-0.07	0	N/A
hsa-miR-514b-5p	916-923	8mer	-0.13	92	-0.13	0.072	N/A
hsa-miR-513c-5p	916-923	8mer	-0.12	91	-0.12	0.072	N/A
hsa-miR-7156-5p	919-925	7mer-m8	-0.23	96	-0.22	0	N/A
hsa-miR-4273	919-925	7mer-m8	-0.11	92	-0.11	0	N/A
hsa-miR-2117	919-925	7mer-1A	-0.07	57	-0.07	0	N/A
hsa-miR-4255	921-928	8mer	-0.33	98	-0.33	0	N/A
hsa-miR-142-3p.2	922-929	8mer	-0.15	86	-0.15	0.436	< 0.1
hsa-miR-3591-5p	923-929	7mer-m8	-0.14	85	-0.14	0	N/A
hsa-miR-1244	928-934	7mer-m8	-0.19	88	-0.19	0.021	N/A
hsa-miR-6869-5p	930-937	8mer	-0.35	99	-0.35	0	N/A
hsa-miR-4461	933-939	7mer-1A	-0.16	90	-0.16	0	N/A
hsa-miR-4790-5p	940-947	8mer	-0.61	98	-0.6	0	N/A
hsa-miR-4315	940-946	7mer-1A	-0.22	81	-0.22	0	N/A
