# Supplementary material for: A novel lncRNA PTTG3P/miR-132/212-3p/FoxM1 feedback loop facilitates tumorigenesis and metastasis of pancreatic cancer
Source: Cell Death Discov. 2020 Nov 30;6:136. doi: 10.1038/s41420-020-00360-5 (PMC7705684; doi:10.1038/s41420-020-00360-5)
Supplement: Supplementary file 9 — STable 5 [file 41420_2020_360_MOESM9_ESM.xlsx]

## Sheet: Sheet1
Supplementary Table 5. miRNAs targeting PTTG3P predicted by miRcode.
microRNA family	Seed position	Seed type	Transcript region	Repeat	Conservation
					Primates	Mammals	Other vert.
miR-132/212/212-3p	chr8:67679946	8-mer	ncRNA	no	0.67	0.17	0
miR-96/507/1271	chr8:67679968	7-mer-A1	ncRNA	no	0.56	0.26	0
miR-150/5127	chr8:67680127	7-mer-A1	ncRNA	no	0.67	0.22	0
miR-182	chr8:67679968	7-mer-A1	ncRNA	no	0.56	0.26	0
miR-19ab	chr8:67679828	7-mer-A1	ncRNA	no	0.33	0.17	0
miR-26ab/1297/4465	chr8:67679791	7-mer-m8	ncRNA	no	0	0	0
miR-383	chr8:67680225	7-mer-m8	ncRNA	no	0.67	0.35	0
miR-129-5p/129ab-5p	chr8:67679936	8-mer	ncRNA	no	0.67	0.22	0
